# Supplementary material for: Comparison of Functional Outcomes after Anterior Cruciate Ligament Reconstruction with Meniscal Repair for Unstable versus Stable Meniscal Tears
Source: Diagnostics (Basel). 2024 Apr 23;14(9):871. doi: 10.3390/diagnostics14090871 (PMC11083838; doi:10.3390/diagnostics14090871)
Supplement: Supplementary file 1 [file diagnostics-14-00871-s001.zip]

Archive with 1 entries (1 files):
- diagnostics-2926161-supplementary.pdf
